# Supplementary material for: Body Weight-Related Parameters in Pregnancies Complicated by Type 2 Diabetes Mellitus: A Systematic Review and Meta-Analysis with Maternal and Perinatal Outcome Mapping
Source: J Clin Med. 2026 Jul 6;15(13):5260. doi: 10.3390/jcm15135260 (PMC13362816; doi:10.3390/jcm15135260)
Supplement: Supplementary file 1 [file jcm-15-05260-s001.zip]

Archive with 18 entries (18 files):
- Figure S1. Funnel plot - pre-pregnancy body weight T2DM vs normoglycemic controls.jpeg
- Figure S10. Funnel plot - GWG T2DM vs GDM.jpeg
- Figure S2. Funnel plot - pre-pregnancy body weight T2DM vs T1DM.jpeg
- Figure S3. Funnel plot - first-trimester body weight T2DM vs normoglycemic controls.jpeg
- Figure S4. Funnel plot - first-trimester body weight T2DM vs T1DM.jpeg
- Figure S5. Funnel plot - pre-pregnancy BMI T2DM vs normoglycemic controls.jpeg
- Figure S6. Funnel plot - pre-pregnancy BMI T2DM vs T1DM.jpeg
- Figure S7. Funnel plot - pre-pregnancy BMI T2DM vs GDM.jpeg
- Figure S8. Funnel plot - GWG T2DM vs normoglycemic controls.jpeg
- Figure S9. Funnel plot - GWG T2DM vs T1DM.jpeg
- Supplementary Table S1. Quality assessment of the included studies.xlsx
- Supplementary Table S2a. Study and study group characteristics.pdf
- Supplementary Table S2b. Conception and delivery traits.pdf
- Supplementary Table S3. Reasons for exclusion reported in the included studies.pdf
- Supplementary Table S4. Metabolic parameters in cases and controls.pdf
- Supplementary Table S5a. Neonatal adverse outcomes.pdf
- Supplementary Table S5b. Maternal adverse outcomes.pdf
- Supplementary Table S6. PRISMA checklist.pdf
