# Supplementary material for: Body Weight-Related Parameters in Pregnancies Complicated by Type 2 Diabetes Mellitus: A Systematic Review and Meta-Analysis with Maternal and Perinatal Outcome Mapping
Source: J Clin Med. 2026 Jul 6;15(13):5260. doi: 10.3390/jcm15135260 (PMC13362816; doi:10.3390/jcm15135260)
Supplement: Supplementary file 1 [file jcm-15-05260-s001.zip › Supplementary Table S1. Quality assessment of the included studies.xlsx]

## Sheet: Sheet1
Number	Author, year	Selection domain	Comparability domain	Exposure domain	Quality
1	Barnard R, 1997 Australia, Not clear	☆☆☆☆		☆☆	6
2	Ben Slama C, 1997 Tunis retrospective study	☆☆☆		☆☆	5
3	Colatrella A, 2009 Italy Not clear	☆☆☆☆	☆☆	☆☆	8
4	Contreras-Soto J, 1991 Mexico NR	☆☆☆		☆☆	5
5	Cundy T, 2000 New Zealand Not clear	☆☆☆		☆☆
6	Cundy T, 2002 New Zealand NR	☆☆☆		☆☆	5
7	Cundy T, 2007 New Zealand Not clear	☆☆☆		☆☆	5
8	Falhammar H, 2010 Australia Not clear	☆☆☆		☆☆	5
9	Lapolla A, 2008 Italy Prospective study	☆☆☆☆		☆☆	6
10	Marin J, 2010 Romania Retrospective study	☆☆☆		☆☆	5
11	Min Y, 2005 UK NR	☆☆☆		☆	4
12	Szylit NA, 2007 Brazil Cross-sectional study	☆☆		☆☆	4
13	Gonzalez-Gonzalez NL., 2008, Spain retrospective study	☆☆☆		☆☆	5
14	Olmos PR, 2009, Chile NR	☆☆☆		☆	4
15	Roland JM , 2005 UK prospective study	☆☆☆		☆☆	5
16	Westgate JA, 2006, New Zealand Not clear	☆☆☆☆		☆☆	6
17	Cyganek K, 2011 Poland NR	☆☆☆		☆☆	5
18	Handisurya A, 2011 Austria Not clear	☆☆☆		☆☆	5
19	Knight K, 2012 USA Retrospective cohort study	☆☆☆☆	☆☆	☆☆	8
20	Murphy H, 2011 UK Prospective cohort study	☆☆☆☆		☆☆	6
21	de Oliveira Baraldi C, 2012 Brazil not clear	☆☆		☆☆	4
22	Higgins M, 2013 Ireland Prospective cohort study	☆☆☆☆		☆☆	6
23	Min Y, 2014 United Kingdom RCT	☆☆☆☆		☆☆	6
24	Sato T, 2014 Japan Retrospective study	☆☆☆☆		☆☆	6
25	Hall D, 2015, South Africa Not clear	☆☆☆		☆☆	5
26	Huynh J, 2015 USA not clear	☆☆☆☆		☆☆	6
27	Owens L, 2015 Ireland case-control study	☆☆☆☆	☆☆	☆☆	8
28	Park S, 2015 Korea not clear	☆☆☆☆	☆☆	☆☆	8
29	Wright L 2015 USA not clear	☆☆☆		☆☆	5
30	Abell S, 2016 Australia retrospective cohort study	☆☆☆☆		☆☆	6
31	Cade WT , 2016 USA NR	☆☆☆		☆☆	5
32	Hammoud N, 2016 Netherlands NR	☆☆☆		☆☆	5
33	Villarroel C, 2016, Chile prospective study	☆☆☆☆		☆☆	6
34	Billionnet C , 2017 France cross-sectional study	☆☆☆☆	☆☆	☆☆	8
35	Cade WT , 2017 USA Prospective study	☆☆☆☆	☆☆	☆☆	8
36	Cnattingius S, 2017 Sweden Not clear	☆☆☆☆		☆☆	6
37	Joshi T, 2017 Australia not clear	☆☆☆		☆☆	5
38	Ladfors L, 2017 Sweden not clear	☆☆☆		☆☆	5
39	Saikia DM , 2017 Assam prospective study	☆☆		☆☆	4
40	Villarroel C, 2017 Chile prospective study	☆☆☆☆		☆☆	6
41	Alessi J, 2018 Brazil Retrospective study	☆☆☆		☆☆	5
42	Endo S, 2018 Japan not clear	☆☆		☆☆	4
43	Jang HJ , 2018 South Korea case–control study	☆☆☆☆	☆☆	☆☆	8
44	Maple-Brown LJ , 2018 Australia prospective cohort study	☆☆☆		☆☆	5
45	Scherneck S, 2018 Germany Prospective cohort study	☆☆☆☆	☆☆	☆☆	8
46	Shimizu I, 2018 Japan Prospective study	☆☆☆	☆	☆☆	6
47	Agha-Jaffar R , 2019 United Kingdom case–control study	☆☆☆	☆☆	☆☆	7
48	Bashir M, 2019 Qatar retrospective cohot study	☆☆☆		☆☆	5
49	Ásbjörnsdóttir B, 2019 Denmark Retrospective cohort study	☆☆☆☆		☆☆	6
50	Egan A, 2019 Republic of Ireland Retrospective study	☆☆☆	☆	☆☆	6
51	Kong L, 2019 Finland not clear	☆☆☆☆	☆	☆☆	7
52	Da Rocha Oppermann ML, 2019 Brazil Retrospective cohort study	☆☆☆		☆☆	5
53	Mackin S, 2019 United Kingdom retrospective cohort study	☆☆☆☆		☆☆	6
54	Stogianni A, 2019 Greece Retroscpetive study	☆☆☆☆		☆☆	6
55	Wernimont ,S 2019 USA Prospective cohort study	☆☆☆☆		☆☆	6
56	Ali D, 2020 Ireland Retrospective study	☆☆☆☆		☆☆	6
57	López-de-Andrés A, 2020 Spain Retrospective cohort study	☆☆☆☆		☆☆	6
58	Ásbjörnsdóttir B, 2020 Denmark Prospective cohort study	☆☆☆☆	☆☆	☆☆	8
59	Hauffe F, 2020 German Retrospective cohort study	☆☆☆		☆☆	5
60	Kattini R, 2020 Canada Retrospective study	☆☆☆☆		☆☆	6
61	Longmore D, 2020 Australia not clear	☆☆☆		☆☆	5
62	Morikawa M, 2020 Japan Retrospective cohort study	☆☆☆	☆☆	☆☆	7
63	Starikov R, 2020 USA Retrospective cohort study	☆☆☆		☆☆	5
64	Gualdani E, 2021 Italy not clear	☆☆☆☆		☆☆	6
65	Guarnotta V, 2021 Italy Retrospective cohort study	☆☆☆		☆☆	5
66	Martínez-Cruz C, 2021 Mexico Prospective study	☆☆☆		☆☆	5
67	McLean A, 2021 Australia not clear	☆☆☆		☆☆	5
68	Saquib S, 2021 United Arab Emirates Retrospective study	☆☆		☆☆	4
69	Seah JM, 2021 Australia Retrospective study	☆☆☆☆		☆☆	6
70	Britten F, 2022, Australia Not clear	☆☆☆☆	☆☆	☆☆	8
71	Rao C, 2022 China Prospective cohort study	☆☆☆		☆☆	5
72	Jacobsen D, 2022 Norway not clear	☆☆☆☆		☆☆	6
73	Kapustin R, 2022 Russia Retrospective cohort study	☆☆☆☆		☆☆	6
74	Kapustin R, 2022a Russia Prospective cohort study	☆☆☆☆		☆☆	6
75	Cordero L, 2022 USA Retrospective cohort study	☆☆☆		☆☆	5
76	Cordero L, 2022 USA Retrospective cohort study	☆☆☆		☆☆	5
77	Malaza N, 2023 South Africa Prospective study	☆☆☆☆		☆☆	6
78	Koyama M, 2023 Japan Not clear	☆☆		☆☆	4
79	Powers Carson J, 2024 USA case-control study	☆☆☆		☆☆	5
80	Kapustin R, 2024 Russia retrospective cohort study	☆☆☆☆		☆☆	6
81	Ballesteros M, 2024 Spain prospective cohort study	☆☆☆		☆☆	5
82	Grazia Dalfrà M, 2024 Italy retrospective study	☆☆		☆☆	4
83	Suzuki T, 2024 Japan retroscpetcive study	☆☆☆		☆☆	5
84	Dias S, 2025 South Africa Not clear	☆☆☆		☆☆	5
85	Gherbon A, 2025 Romania Retrospective study	☆☆☆☆		☆☆	6
86	Manga J, 2025 South Africa Retrospective study	☆☆		☆☆	4
87	Zhou X, 2025 China retrospective cohort study	☆☆☆		☆☆	5
